# Supplementary material for: LATS1 controls CTCF chromatin occupancy and hormonal response of 3D-grown breast cancer cells
Source: EMBO J. 2024 Apr 2;43(9):5. doi: 10.1038/s44318-024-00080-x (PMC11066098; doi:10.1038/s44318-024-00080-x)
Supplement: Supplementary file 2 — Source data Fig. 1 [file 44318_2024_80_MOESM2_ESM.zip]

Archive with 76 entries (70 files):
- Figura 1/
- __MACOSX/._Figura 1
- Figura 1/.DS_Store
- __MACOSX/Figura 1/._.DS_Store
- Figura 1/A/
- __MACOSX/Figura 1/._A
- Figura 1/C/
- __MACOSX/Figura 1/._C
- Figura 1/D/
- __MACOSX/Figura 1/._D
- Figura 1/E/
- __MACOSX/Figura 1/._E
- Figura 1/B/
- __MACOSX/Figura 1/._B
- Figura 1/A/Image_T47D_2D.png
- __MACOSX/Figura 1/A/._Image_T47D_2D.png
- Figura 1/A/.DS_Store
- __MACOSX/Figura 1/A/._.DS_Store
- Figura 1/A/1A.tif
- __MACOSX/Figura 1/A/._1A.tif
- Figura 1/A/Imagen_T47D_3D.png
- __MACOSX/Figura 1/A/._Imagen_T47D_3D.png
- Figura 1/A/Imagen_MCF10A_3D_merge.png
- __MACOSX/Figura 1/A/._Imagen_MCF10A_3D_merge.png
- Figura 1/A/Imagen_MCF10A_3D_B.png
- __MACOSX/Figura 1/A/._Imagen_MCF10A_3D_B.png
- Figura 1/A/Image_MCF10A_3D_A.png
- __MACOSX/Figura 1/A/._Image_MCF10A_3D_A.png
- Figura 1/A/Image_MCF10A_2D.png
- __MACOSX/Figura 1/A/._Image_MCF10A_2D.png
- Figura 1/C/10 days.tif
- __MACOSX/Figura 1/C/._10 days.tif
- Figura 1/C/8 days.tif
- __MACOSX/Figura 1/C/._8 days.tif
- Figura 1/C/2 days.tif
- __MACOSX/Figura 1/C/._2 days.tif
- Figura 1/C/1C.tif
- __MACOSX/Figura 1/C/._1C.tif
- Figura 1/C/.DS_Store
- __MACOSX/Figura 1/C/._.DS_Store
- Figura 1/C/4 days.tif
- __MACOSX/Figura 1/C/._4 days.tif
- Figura 1/C/Data_proliferation_2D_3D.xlsx
- __MACOSX/Figura 1/C/._Data_proliferation_2D_3D.xlsx
- Figura 1/C/6 days.tif
- __MACOSX/Figura 1/C/._6 days.tif
- Figura 1/D/1D.tif
- __MACOSX/Figura 1/D/._1D.tif
- Figura 1/D/.DS_Store
- __MACOSX/Figura 1/D/._.DS_Store
- Figura 1/D/Image_2D_YAP.png
- __MACOSX/Figura 1/D/._Image_2D_YAP.png
- Figura 1/D/Image_3D_YAP.png
- __MACOSX/Figura 1/D/._Image_3D_YAP.png
- Figura 1/D/Western_YAP_pYAP.png
- __MACOSX/Figura 1/D/._Western_YAP_pYAP.png
- Figura 1/D/Image_2D_merge.png
- __MACOSX/Figura 1/D/._Image_2D_merge.png
- Figura 1/D/Image_3D_DAPI.png
- __MACOSX/Figura 1/D/._Image_3D_DAPI.png
- Figura 1/D/Western_GAPDH.png
- __MACOSX/Figura 1/D/._Western_GAPDH.png
- Figura 1/D/Image_3D_merge.png
- __MACOSX/Figura 1/D/._Image_3D_merge.png
- Figura 1/D/Image_2D_DAPI.png
- __MACOSX/Figura 1/D/._Image_2D_DAPI.png
- Figura 1/E/Western_GAPDH.png
- __MACOSX/Figura 1/E/._Western_GAPDH.png
- Figura 1/E/Western_FAK_pFAK.png
- __MACOSX/Figura 1/E/._Western_FAK_pFAK.png
- Figura 1/B/.DS_Store
- __MACOSX/Figura 1/B/._.DS_Store
- Figura 1/B/Image_3D_PR_Bcatenin_DAPI_B.png
- __MACOSX/Figura 1/B/._Image_3D_PR_Bcatenin_DAPI_B.png
- Figura 1/B/Image_3D_PR_Bcatenin_CAPI_A.png
- __MACOSX/Figura 1/B/._Image_3D_PR_Bcatenin_CAPI_A.png
