# Supplementary material for: LATS1 controls CTCF chromatin occupancy and hormonal response of 3D-grown breast cancer cells
Source: EMBO J. 2024 Apr 2;43(9):5. doi: 10.1038/s44318-024-00080-x (PMC11066098; doi:10.1038/s44318-024-00080-x)
Supplement: Supplementary file 2 — Source data Fig. 1 [file 44318_2024_80_MOESM2_ESM.zip › Figura 1/C/Data_proliferation_2D_3D.xlsx]

## Sheet: Hoja1
		3D										2D
	Day 0	1000	1000	1000	1000	1000	1000	1000	1000	1000	1000	1000	1000	1000	1000	1000	1000	1000	1000	1000	1000
	Day 3	12468	12835	13091	12012	14033	11735	12756	12625	12887	13089	11864	9312	10431	9532	10388	8287	9157	10345	9343	8991
	Day 6	31943	32059	32121	33975	30788	31954	32188	32102	30122	31997	20119	20691	26921	27100	17297	20171	18002	23857	22859	23656
	Day 8	50218	55676	54196	52899	57991	60284	50233	53889	57239	54296	33445	32891	40231	28596	34067	3603	31001	30999	31053	31567
	Day 10	60212	63592	64991	73911	76112	73991	79231	66043	73188	73998	50122	30173	23793	47368	35174	37199	33685	32914	47134	29656
