# Supplementary material for: LATS1 controls CTCF chromatin occupancy and hormonal response of 3D-grown breast cancer cells
Source: EMBO J. 2024 Apr 2;43(9):5. doi: 10.1038/s44318-024-00080-x (PMC11066098; doi:10.1038/s44318-024-00080-x)
Supplement: Supplementary file 3 — Source data Fig. 2 [file 44318_2024_80_MOESM3_ESM.zip]

Archive with 36 entries (33 files):
- Figura 2/
- __MACOSX/._Figura 2
- Figura 2/.DS_Store
- __MACOSX/Figura 2/._.DS_Store
- Figura 2/A/
- __MACOSX/Figura 2/._A
- Figura 2/B/
- __MACOSX/Figura 2/._B
- Figura 2/A/2A_1.tif
- __MACOSX/Figura 2/A/._2A_1.tif
- Figura 2/A/2A_3.tif
- __MACOSX/Figura 2/A/._2A_3.tif
- Figura 2/A/2A_2.tif
- __MACOSX/Figura 2/A/._2A_2.tif
- Figura 2/A/.DS_Store
- __MACOSX/Figura 2/A/._.DS_Store
- Figura 2/A/Image_3D_A.png
- __MACOSX/Figura 2/A/._Image_3D_A.png
- Figura 2/A/2A_4.tif
- __MACOSX/Figura 2/A/._2A_4.tif
- Figura 2/A/Imagen_3D_B.png
- __MACOSX/Figura 2/A/._Imagen_3D_B.png
- Figura 2/A/Image_2D_A.png
- __MACOSX/Figura 2/A/._Image_2D_A.png
- Figura 2/A/Image_2D_B.png
- __MACOSX/Figura 2/A/._Image_2D_B.png
- Figura 2/A/2024-02-14 Raw data EMBOJ CV & Intensity analysis panels.xlsx
- __MACOSX/Figura 2/A/._2024-02-14 Raw data EMBOJ CV & Intensity analysis panels.xlsx
- Figura 2/A/2A.tif
- __MACOSX/Figura 2/A/._2A.tif
- Figura 2/B/MNase_quantification_2D_3D.xlsx
- __MACOSX/Figura 2/B/._MNase_quantification_2D_3D.xlsx
- Figura 2/B/.DS_Store
- __MACOSX/Figura 2/B/._.DS_Store
- Figura 2/B/Agarose_gel_MNase_2D_3D.png
- __MACOSX/Figura 2/B/._Agarose_gel_MNase_2D_3D.png
