# Supplementary material for: LATS1 controls CTCF chromatin occupancy and hormonal response of 3D-grown breast cancer cells
Source: EMBO J. 2024 Apr 2;43(9):5. doi: 10.1038/s44318-024-00080-x (PMC11066098; doi:10.1038/s44318-024-00080-x)
Supplement: Supplementary file 3 — Source data Fig. 2 [file 44318_2024_80_MOESM3_ESM.zip › Figura 2/A/2024-02-14 Raw data EMBOJ CV & Intensity analysis panels.xlsx]

## Sheet: CV 2D vs 3D
2D	3D
0.31375	0.37699
0.34017	0.31432
0.32487	0.31719
0.3408	0.34536
0.33303	0.38158
0.30011	0.42822
0.29108	0.33486
0.2938	0.36556
0.28051	0.44024
0.29676	0.40916
0.30703	0.29737
0.30395	0.38084
0.47199	0.38856
0.35929	0.36764
0.29111	0.3519
0.32403	0.35909
0.29462	0.35967
0.35785	0.35791
0.31807	0.36114
0.34554	0.4633
0.33809	0.32688
0.42172	0.38385
0.283	0.22301
0.33136	0.39246
0.30197	0.38733
0.34303	0.3642
0.31695	0.33383
0.30562	0.37347
0.33591	0.34432
0.35432	0.37369
0.32814	0.35267
0.31615	0.37097
0.30992	0.34533
0.31056	0.32233
0.36318	0.31321
0.32488	0.39463
0.37802	0.35538
0.28204	0.41066
0.37209	0.36301
0.34228	0.41994
0.34865	0.40405
0.38665	0.32156
0.32622	0.37355
0.38822	0.31407
0.3565	0.35487
0.39107	0.30369
0.42496	0.33063
0.32041	0.29618
0.3099	0.35657
0.38043	0.35864
0.42857	0.31179
0.38495	0.34728
0.36506	0.39242
0.37397	0.36134
0.324	0.38659
0.38827	0.29902
0.30965	0.34582
0.35349	0.34763
0.38968	0.33909
0.31762	0.34728
0.32782	0.36128
0.32815	0.34253
0.33349	0.3072
0.28386	0.2998
0.27698	0.32839
0.32145	0.29123
0.40342	0.35551
0.35541	0.2974
0.31254	0.31253
0.32671	0.39338
0.40798	0.32947
0.27611	0.38831
0.38676	0.29172
0.34965	0.36256
0.36246	0.3364
0.37588	0.34679
0.31155	0.32781
0.3302	0.2643
0.271	0.33464
0.2933	0.29611
0.25896	0.31457
0.29655	0.32475
0.37177	0.33816
0.28033	0.36108
0.33294	0.36694
0.2959	0.37164
0.2857	0.33396
0.33108	0.40647
0.3441	0.32126
0.30625	0.41085
0.26777	0.3303
0.35484	0.37827
0.30971	0.27535
0.32562	0.38386
0.33974	0.33257
0.33796	0.38803
0.34562	0.38517
0.32575	0.31713
0.32637	0.34129
0.27957	0.28599
0.31703	0.33235
0.338	0.3622
0.32278	0.32847
0.35657	0.37861
0.33504	0.37338
0.38011	0.38967
0.3779	0.38224
0.28929	0.45094
0.3089	0.36402
0.37659	0.4254
0.327	0.49815
0.35944	0.43775
0.32203	0.39078
0.36354	0.3363
0.28092	0.37307
0.37537	0.35227
0.39371	0.40216
0.39845	0.40517
0.3386	0.4437
0.34254	0.39756
0.37091	0.4543
0.36964	0.48172
0.35202	0.36371
0.4179	0.40719
0.30046	0.3785
0.36734	0.34523
0.36079	0.41218
0.34005	0.40793
0.31947	0.40495
0.33985	0.39716
0.34199	0.50472
0.28766	0.37565
0.41144	0.40841
0.33988	0.34563
0.3438	0.34332
0.35733	0.37753
0.34783	0.33368
0.3133	0.37268
0.3058	0.32623
0.33418	0.41675
0.31796	0.34624
0.31193	0.31287
0.29479	0.34155
0.36417	0.30026
0.29422	0.32771
0.32581	0.31583
0.34056	0.35839
0.37795	0.39012
0.29844	0.41052
0.29416	0.41287
	0.37778

## Sheet: Intensity 2D vs 3D
2D
X	0	1	2	3	4	5	6	7	8	9	10	11	12	13	14	15	16	17	18	19	20	21	22	23	24	25	26	27	28	29	30	31	32	33	34	35	36	37	38	39	40	41	42	43	44	45	46	47	48
Y (median)	0	0.000156234	0.00062238	0.00112449	0.00152319	0.00180177	0.00228786	0.00262598	0.00291203	0.00326945	0.00328707	0.00342475	0.0037036	0.00391924	0.00425523	0.00431815	0.00470032	0.00492888	0.00527291	0.00576392	0.00579609	0.0060645	0.00636433	0.00711489	0.00746919	0.00781268	0.00793759	0.00860699	0.00925615	0.00939714	0.0100006	0.0107217	0.0112947	0.0120184	0.0124592	0.0133769	0.0138163	0.0143781	0.015532	0.0160621	0.0165805	0.0176247	0.0183045	0.0191949	0.0199686	0.0200672	0.0204585	0.0209077	0.0210412
Y (top)	0	0.000183271	0.000702087	0.00125023	0.00165279	0.00194916	0.00244782	0.00278003	0.00307762	0.00344541	0.00345411	0.00357934	0.00385121	0.00406994	0.00442253	0.0044985	0.00488549	0.00511323	0.00548237	0.00599102	0.00603412	0.00630401	0.00665168	0.00744412	0.00782195	0.00818996	0.00828834	0.00900257	0.00972558	0.00983515	0.0104872	0.0112468	0.0118427	0.0125942	0.013078	0.0140282	0.0144791	0.0150681	0.0162522	0.0168084	0.0173351	0.018409	0.0190661	0.0199865	0.0207568	0.0208544	0.0212332	0.0216579	0.0217102
Y (bottom)	0	0.000129198	0.000542673	0.000998756	0.00139358	0.00165438	0.00212789	0.00247193	0.00274645	0.00309348	0.00312003	0.00327016	0.00355598	0.00376855	0.00408793	0.0041378	0.00451516	0.00474453	0.00506346	0.00553682	0.00555806	0.005825	0.00607698	0.00678566	0.00711644	0.0074354	0.00758684	0.00821141	0.00878672	0.00895913	0.0095139	0.0101965	0.0107466	0.0114426	0.0118403	0.0127257	0.0131535	0.013688	0.0148119	0.0153157	0.0158259	0.0168404	0.0175429	0.0184032	0.0191804	0.0192799	0.0196837	0.0201575	0.0203723
3D
X	0	1	2	3	4	5	6	7	8	9	10	11	12	13	14	15	16	17	18	19	20	21	22	23	24	25	26	27	28	29	30	31	32	33	34	35	36	37	38	39	40	41	42	43	44	45	46	47	48
Y (median)	0	0.000168971	0.000622477	0.00109548	0.00184641	0.00251805	0.00332759	0.00416456	0.0049108	0.00557339	0.00599834	0.0068013	0.00746184	0.00794301	0.0087205	0.00905251	0.00972619	0.0102795	0.0105425	0.0110464	0.0113586	0.0114157	0.0116457	0.011829	0.011684	0.0123828	0.0120892	0.011674	0.0123049	0.0117209	0.0116482	0.0122031	0.0119348	0.0122335	0.0120175	0.0123541	0.0120854	0.0123529	0.0126503	0.0121603	0.0124409	0.0127102	0.0127137	0.0126995	0.0130758	0.0129563	0.0129802	0.0134066	0.0131396
Y (top)	0	0.000240282	0.000802837	0.00133794	0.00216523	0.00289048	0.00377343	0.00464962	0.00547026	0.00618458	0.00662196	0.00753229	0.00821836	0.00874738	0.00961221	0.00994973	0.0106662	0.0112485	0.0115399	0.0121093	0.0123802	0.0124881	0.0126581	0.0127838	0.0126107	0.013307	0.0130086	0.012488	0.0131655	0.0124942	0.0124451	0.0129994	0.0127051	0.0130137	0.0127977	0.0131159	0.0128556	0.0131384	0.0134799	0.0129547	0.0132682	0.0135011	0.013489	0.0135151	0.0138998	0.0138207	0.0138059	0.0142648	0.0139401
Y (bottom)	0	9.76597e-05	0.000442116	0.000853032	0.00152759	0.00214561	0.00288175	0.0036795	0.00435135	0.0049622	0.00537472	0.00607031	0.00670532	0.00713864	0.00782879	0.00815529	0.00878613	0.00931039	0.00954515	0.00998343	0.010337	0.0103434	0.0106333	0.0108742	0.0107573	0.0114585	0.0111698	0.0108601	0.0114442	0.0109475	0.0108514	0.0114068	0.0111644	0.0114534	0.0112373	0.0115923	0.0113151	0.0115675	0.0118207	0.0113659	0.0116136	0.0119193	0.0119385	0.0118839	0.0122518	0.0120919	0.0121544	0.0125484	0.0123392
[truncated: 206 more columns]
