# Supplementary material for: LATS1 controls CTCF chromatin occupancy and hormonal response of 3D-grown breast cancer cells
Source: EMBO J. 2024 Apr 2;43(9):5. doi: 10.1038/s44318-024-00080-x (PMC11066098; doi:10.1038/s44318-024-00080-x)
Supplement: Supplementary file 3 — Source data Fig. 2 [file 44318_2024_80_MOESM3_ESM.zip › Figura 2/B/MNase_quantification_2D_3D.xlsx]

## Sheet: Hoja1
	10 U Mnase				30 U Mnase
	2D	3D			2D	3D
Mono	45546.8
	21607.2
Di
Tri
Tetra

## Sheet: Hoja2
	Mono			Di			Tri			Tetra
	Gel 1	Gel 2		Gel 1	Gel 2		Gel 1	Gel 2		Gel 1	Gel 2
10 U 2D	7855.59	23039.8		10091.7	20900.5		12122.9	23256.4		13134.9	23446.6
10 U 3D	5254.37	1394.89		8410.05	360.175		11063.4	6994.2		13588.7	9011.39
30 U 2D	32572.6	29241.6		29708.1	28031.1		29084.4	28067.3		28417.9	27260.6
30 U 3D	14598.1	16075.8		14531	13357.5		14933.8	12051.2		14483	10283.8
