# Supplementary material for: LATS1 controls CTCF chromatin occupancy and hormonal response of 3D-grown breast cancer cells
Source: EMBO J. 2024 Apr 2;43(9):5. doi: 10.1038/s44318-024-00080-x (PMC11066098; doi:10.1038/s44318-024-00080-x)
Supplement: Supplementary file 4 — Source data Fig. 4 [file 44318_2024_80_MOESM4_ESM.zip]

Archive with 20 entries (16 files):
- Figura 4/
- __MACOSX/._Figura 4
- Figura 4/.DS_Store
- __MACOSX/Figura 4/._.DS_Store
- Figura 4/A/
- __MACOSX/Figura 4/._A
- Figura 4/D/
- __MACOSX/Figura 4/._D
- Figura 4/E/
- __MACOSX/Figura 4/._E
- Figura 4/A/Western_CTCF_2D_3D.png
- __MACOSX/Figura 4/A/._Western_CTCF_2D_3D.png
- Figura 4/D/.DS_Store
- __MACOSX/Figura 4/D/._.DS_Store
- Figura 4/D/Image_CTCF_2D_3D_random genes.png
- __MACOSX/Figura 4/D/._Image_CTCF_2D_3D_random genes.png
- Figura 4/D/Image_CTCF_2D_3D_Up_Down_genes.png
- __MACOSX/Figura 4/D/._Image_CTCF_2D_3D_Up_Down_genes.png
- Figura 4/E/Image_CTCF_2D_3D_truli_up_down_genes.png
- __MACOSX/Figura 4/E/._Image_CTCF_2D_3D_truli_up_down_genes.png
