# Supplementary material for: LATS1 controls CTCF chromatin occupancy and hormonal response of 3D-grown breast cancer cells
Source: EMBO J. 2024 Apr 2;43(9):5. doi: 10.1038/s44318-024-00080-x (PMC11066098; doi:10.1038/s44318-024-00080-x)
Supplement: Supplementary file 5 — Source data Fig. 5 [file 44318_2024_80_MOESM5_ESM.zip]

Archive with 30 entries (25 files):
- Figure 5/
- __MACOSX/._Figure 5
- Figure 5/5A/
- __MACOSX/Figure 5/._5A
- Figure 5/5F/
- __MACOSX/Figure 5/._5F
- Figure 5/.DS_Store
- __MACOSX/Figure 5/._.DS_Store
- Figure 5/5C/
- __MACOSX/Figure 5/._5C
- Figure 5/5B/
- __MACOSX/Figure 5/._5B
- Figure 5/5A/western_CTCF.png
- __MACOSX/Figure 5/5A/._western_CTCF.png
- Figure 5/5A/western_BRG1.png
- __MACOSX/Figure 5/5A/._western_BRG1.png
- Figure 5/5A/5A_BRG1.tif
- __MACOSX/Figure 5/5A/._5A_BRG1.tif
- Figure 5/5F/qPCR_genes_2D_3D_3Dtruli.xlsx
- __MACOSX/Figure 5/5F/._qPCR_genes_2D_3D_3Dtruli.xlsx
- Figure 5/5C/western_LATS_GAPDH.png
- __MACOSX/Figure 5/5C/._western_LATS_GAPDH.png
- Figure 5/5C/ChIPs_CTCF_shlats_2D_3D.xlsx
- __MACOSX/Figure 5/5C/._ChIPs_CTCF_shlats_2D_3D.xlsx
- Figure 5/5B/western_pYAP1.png
- __MACOSX/Figure 5/5B/._western_pYAP1.png
- Figure 5/5B/western_GAPDH.png
- __MACOSX/Figure 5/5B/._western_GAPDH.png
- Figure 5/5B/Data_ChIP_2D_3D_truli.xlsx
- __MACOSX/Figure 5/5B/._Data_ChIP_2D_3D_truli.xlsx
