# Supplementary material for: LATS1 controls CTCF chromatin occupancy and hormonal response of 3D-grown breast cancer cells
Source: EMBO J. 2024 Apr 2;43(9):5. doi: 10.1038/s44318-024-00080-x (PMC11066098; doi:10.1038/s44318-024-00080-x)
Supplement: Supplementary file 5 — Source data Fig. 5 [file 44318_2024_80_MOESM5_ESM.zip › Figure 5/5F/qPCR_genes_2D_3D_3Dtruli.xlsx]

## Sheet: Hoja1
	UP Genes							Down Genes
	2D	3D	3D truli	Promedio 3D	Promedio 3D truli			2D	3D	3D truli	Promedio 3D	Promedio 3D truli
Rag1	1	3.41258	1.36559	3.02679	1.40978		STC2	1	0.574379	1.71941	0.474316	1.19024
	1	3.72287	1.4553					1	0.570669	1.31634
	1	2.59725	1.33102					1	0.374586	0.862357
	1	2.37448	1.48722					1	0.377629	0.862855
Dusp4	1	3.09144	1.5647	2.17064	1.42194		MAP2	1	0.326943	1.36818	0.313995	1.22934
	1	2.3389	1.48075					1	0.300743	1.28875
	1	1.59462	1.64257					1	0.342401	1.19397
	1	1.65761	0.999759					1	0.285893	1.06644
SYT17	1	3.78429	0.438309	3.12106	0.425076
	1	4.19893	0.441358
	1	4.0559	0.420454
	1	2.18357	0.438309
	1	2.50826	0.373718
	1	1.99541	0.438309
WWP1	1	2.4941	1.40728	1.95136	1.01741
	1	1.92668	1.12946
	1	1.57146	0.742026
	1	1.81322	0.790884
znf114	1	1.95182	1.09113	2.24924	1.15858
	1	2.8875	1.36398
	1	2.14724	1.08962
	1	2.0104	1.08962
