# Supplementary material for: LATS1 controls CTCF chromatin occupancy and hormonal response of 3D-grown breast cancer cells
Source: EMBO J. 2024 Apr 2;43(9):5. doi: 10.1038/s44318-024-00080-x (PMC11066098; doi:10.1038/s44318-024-00080-x)
Supplement: Supplementary file 5 — Source data Fig. 5 [file 44318_2024_80_MOESM5_ESM.zip › Figure 5/5C/ChIPs_CTCF_shlats_2D_3D.xlsx]

## Sheet: ChIP shLATS
Chip CTCF			Ct		∆Cp	2^∆Cp		Tx/red
Actin	Inputs	2D empty	19.76		9.15	0.00176025	568.1	1	1
		2D shLATS 76	20.25		8.35	0.00306478	326.288	1.7411	0.574349
		2D shLATS 77	20.54		9.66	0.00123609	809.002	0.702222	1.42405
		2D shLATS 79	20.57		8.95	0.002022	494.559	1.1487	0.870551
		3D empty	20.62		8.63	0.00252413	396.177	1	1
		3D shLATS76	21.15		7.53	0.00541058	184.823	2.14355	0.466516
		3D shLATS77	21.91		7.76	0.00461325	216.767	1.82766	0.547147
		3D shLATS79	22.3		6.54	0.0107464	93.0542	4.25748	0.234881
	IP	2D empty	28.91
		2D shLATS 76	28.6
		2D shLATS 77	30.2
		2D shLATS 79	29.52
		3D empty	29.25
		3D shLATS76	28.68
		3D shLATS77	29.67
		3D shLATS79	28.84
Chip CTCF			Ct		∆Cp	2^∆Cp		Tx/red
NEMF	Inputs	2D red (empty)	19.24	0.52	3.15	0.112656	8.87656	1	1
		2D shLATS_1	19.82	0.72	3.54	0.0859714	11.6318	0.76313	1.31039
		2D shLATS_2	19.76	0.81	3.02	0.123279	8.11168	1.09429	0.913831
		3D red (empty)	19.78	0.84	2.52	0.174343	5.73582	1.54756	0.646176
		3D shLATS_1	20.85	1.06	2.67	0.157127	6.36429	1.39474	0.716978
		3D shLATS_2	21.31	0.99	3.09	0.11744	8.51496	1.04247	0.959264
	IP	2D empty	25.24	3.67
		2D shLATS 77	25.94	4.26
		2D shLATS 79	25.69	3.83
		3D empty	25.89	3.36
		3D shLATS77	25.94	3.73
		3D shLATS79	24.76	4.08
Chip CTCF			Ct		∆Cp	2^∆Cp		Tx/red
FSIP1	Inputs	2D red (empty)	21.64	-1.88	4.51	0.0438889	22.7848	1	1
		2D shLATS_1	22.42	-1.88	5.06	0.029977	33.3589	0.68302	1.46409
		2D shLATS_2	22.26	-1.69	3.96	0.0642571	15.5625	1.46409	0.68302
		3D red (empty)	21.96	-1.34	3.47	0.0902456	11.0809	2.05623	0.486327
		3D shLATS_1	23.31	-1.4	3.9	0.0669858	14.9285	1.52626	0.655197
		3D shLATS_2	23.87	-1.57	4.27	0.0518325	19.2929	1.18099	0.846745
	IP	2D empty	26.28	2.63
		2D shLATS 77	27.02	3.18
		2D shLATS 79	27.25	2.27
		3D empty	27.12	2.13
		3D shLATS77	27.17	2.5
		3D shLATS79	26.14	2.7
Chip CTCF			Ct		∆Cp	2^∆Cp		Tx/red
SAT1	Inputs	2D red (empty)	25.69	-5.93	5.01	0.0310341	32.2226	1	1
		2D shLATS_1	25.82	-5.28	4.82	0.0354026	28.2465	1.14076	0.876606
		2D shLATS_2	25.79	-5.22	4.53	0.0432847	23.1029	1.39474	0.716978
		3D red (empty)	25.8	-5.18	4.19	0.0547879	18.2522	1.76541	0.566442
		3D shLATS_1	27.44	-5.53	4.65	0.03983	25.1067	1.28343	0.779165
		3D shLATS_2	27.73	-5.43	5.23	0.0266448	37.5307	0.858565	1.16473
	IP	2D empty	29.83	-0.92
		2D shLATS 77	30.66	-0.46
		2D shLATS 79	30.21	-0.69
		3D empty	30.24	-0.99
		3D shLATS77	30.55	-0.88
		3D shLATS79	29.04	-0.2
