# Supplementary material for: LATS1 controls CTCF chromatin occupancy and hormonal response of 3D-grown breast cancer cells
Source: EMBO J. 2024 Apr 2;43(9):5. doi: 10.1038/s44318-024-00080-x (PMC11066098; doi:10.1038/s44318-024-00080-x)
Supplement: Supplementary file 5 — Source data Fig. 5 [file 44318_2024_80_MOESM5_ESM.zip › Figure 5/5B/Data_ChIP_2D_3D_truli.xlsx]

## Sheet: ChIP+Truli
				Ct		∆Cp	2^∆Cp		Tx/red
	Actin	ChIP	2D red	28.76		8.26	306.555	0.00326206
			2D Truli	28.45		7.2	147.033	0.00680118	0.479632	2.08493
			3D red	30.92		8.1	274.374	0.00364466
			3D Truli	28.31		6.07	67.1819	0.014885	0.244855	4.08405
		Inputs	2D red	20.5
			2D Truli	21.25
			3D red	22.82
			3D Truli	22.24
				Ct					Tx/red
	FSIP1	ChIP	2D red	26.25	2.51	4.01	16.1113	0.0620683	4.01778	1
			2D Truli	26.01	2.44	3.95	15.455	0.0647041	3.85411	1.04247
			3D red	29.12	1.8	2.52	5.73582	0.174343	1.43038	2.80889
			3D Truli	25.69	2.62	3.92	15.1369	0.0660636	3.77479	1.06437
		Inputs	2D red	22	-1.5
			2D Truli	22.76	-1.51
			3D red	23.54	-0.72
			3D Truli	23.54	-1.3
				Ct					Tx/red
	NEMF	ChIP	2D red	25.51	3.25	2.79	6.9163	0.144586	2.47896	0.0209051
			2D Truli	25.24	3.21	2.82	7.06162	0.14161	2.53105	0.0204749
			3D red	28.25	2.67	2.33	5.02805	0.198884	1.80217	0.0287559
			3D Truli	24.89	3.42	2.97	7.83536	0.127627	2.80837	0.018453
		Inputs	2D red	20.04	0.46
			2D Truli	20.86	0.39
			3D red	22.48	0.34
			3D Truli	21.79	0.45
				Ct					Tx/red
	LIPI	ChIP	2D red	25.81	2.95	3.59	12.042	0.0830429	3.35431	0.00689612
			2D Truli	25.61	2.84	3.11	8.63383	0.115824	2.40497	0.00961832
			3D red	27.95	2.97	2.76	6.77396	0.147624	1.8869	0.0122591
			3D Truli	25.62	2.69	2.65	6.27667	0.15932	1.74838	0.0132304
		Inputs	2D red	21.14	-0.64
			2D Truli	21.52	-0.27
			3D red	22.61	0.21
			3D Truli	22.2	0.04
				Ct					Tx/red
	SAT1	ChIP	2D red	29.41	-0.65	3.91	15.0324	0.0225614	3.84459	0.00150085
			2D Truli	29.31	-0.86	4.39	20.9663	0.0480273	5.36222	0.00319493
			3D red	31.75	-0.83	2.84	7.1602	0.0183255	1.83125	0.00121907
			3D Truli	28.62	-0.31	4.15	17.7531	0.116629	4.54044	0.00775854
		Inputs	2D red	25.06	-4.56
			2D Truli	26.5	-5.25
			3D red	26.49	-3.67
			3D Truli	26.7	-4.46
