# Supplementary material for: LATS1 controls CTCF chromatin occupancy and hormonal response of 3D-grown breast cancer cells
Source: EMBO J. 2024 Apr 2;43(9):5. doi: 10.1038/s44318-024-00080-x (PMC11066098; doi:10.1038/s44318-024-00080-x)
Supplement: Supplementary file 6 — Source data Fig. 6 [file 44318_2024_80_MOESM6_ESM.zip]

Archive with 10 entries (8 files):
- Figure 6/
- __MACOSX/._Figure 6
- Figure 6/.DS_Store
- __MACOSX/Figure 6/._.DS_Store
- Figure 6/6E/
- __MACOSX/Figure 6/._6E
- Figure 6/6E/western_PR.png
- __MACOSX/Figure 6/6E/._western_PR.png
- Figure 6/6E/western_YAP.png
- __MACOSX/Figure 6/6E/._western_YAP.png
