# Supplementary material for: LATS1 controls CTCF chromatin occupancy and hormonal response of 3D-grown breast cancer cells
Source: EMBO J. 2024 Apr 2;43(9):5. doi: 10.1038/s44318-024-00080-x (PMC11066098; doi:10.1038/s44318-024-00080-x)
Supplement: Supplementary file 7 — EV and Appendix Figure Source Data [file 44318_2024_80_MOESM7_ESM.zip]

Archive with 4 entries (4 files):
- Appendix_Figure_S1.zip
- Appendix_Figure_S10.zip
- Appendix_Figure_S2.zip
- Figure_EV4.zip
